# Supplementary material for: The role of individual differences and attitude in willingness to participate in TMS studies
Source: Behav Res Methods. 2025 Mar 10;57(4):110. doi: 10.3758/s13428-025-02623-4 (PMC11893711; doi:10.3758/s13428-025-02623-4)
Supplement: Supplementary file 2 — Supplementary file2 (XLSX 30 KB) [file 13428_2025_2623_MOESM2_ESM.xlsx]

## Sheet: Sheet1
Participant	TMSFamiliarity	TMSReceived	TMSOtherReceived	MedicinalPref	TMSAttitude	WillingnessParticipate	PreCOVID_Concerns	PreCOVID_Concerns_Other	PreCOVID_Barriers	PreCOVID_Barriers_Other	PostCOVID_Concerns	PostCOVID_Concerns_Other	PostCOVID_Barriers	PostCOVID_Barriers_Other	Extraversion	Agreeableness	Conscientiousness	Negative_Emotiveness	Open_Mindedness	Sensation_Seeking	SRHealth	TMSEligible	Age	Gender	Framing	AgeGroup
1	1	2	2	2	13	5	6		1,2,5		6		1,2,5		16	21	19	22	22	24	7	3	23	Male	1	0
2	2	2	2	1	14	1	10	Lazy	1,2,4		10		1,2,4,6		20	17	11	22	20	32	7	1	23	Male	2	0
3	2	2	2	2	12	6			1,5				1,5		20	26	22	18	25	38	4	1	19	Male	2	0
4	2	2	2	1	13	5			1,2		10		1,2,7	Social distance	15	23	9	9	17	30	8	2	28	Male	1	0
5	1	2	2	1	16	6	10	I would be afraid for what happens to my brain because, I can do thing moste people can’t and I don’t know fully if I can still do that afterwards. Kinda need my brain to work a full 110% off what I can do whit it.	2		10		2		22	10	20	16	22	14	4	1	21	Male	2	0
6	2	2	2	1	14	6			2				2		16	17	18	20	16	23	10	1	23	Male	1	0
7	2	2	2	1	17	6			2				1,2,6		16	25	19	14	19	25	6	1	32	Male	2	0
8	2	2	2	2	10	1	3		5		3		5		18	19	19	15	25	35	6	2	27	Male	1	0
9	2	2	2	1	8	2	4,5,6,8		6		4,5,6,8		6		16	24	25	16	19	26	4	2	20	Male	2	0
10	2	2	2	4	13	6	3,6,8		2		3,6		2		16	22	12	16	22	38	5	1	20	Male	1	0
11	1	2	1	1	14	6	3		2		3		2		24	16	10	20	25	27	5	3	30	Male	2	0
12	1	2	2	1	13	6	10		1		10		1		20	20	14	23	24	31	6	3	22	Female	2	0
13	2	2	2	2	16	6	5		2		5		2		26	28	26	11	26	23	4	1	23	Male	2	0
14	2	2	2	5	10	4	9		1,2		9		1,2		18	16	21	16	22	37	7	2	24	Male	1	0
15	2	2	2	3	15	7	5,6		1,2,3		5,6		1,2,3		27	20	15	11	23	36	6	2	25	Male	1	0
16	2	2	2	3	11	2	6,7,8		1,2		6,7,8		1,2		20	26	19	17	21	33	5	2	22	Male	1	0
17	2	2	2	2	13	3			2,4				2,4		19	20	17	11	19	32	5	1	21	Male	1	0
18	1	2	2	3	11	5	4,5,6,8		1,2,3,4,5,6		4,5,6,7,8		1,2,3,4,5,6		25	18	15	7	23	28	4	2	19	Male	2	0
19	2	2	2	1	13	3	3,6		1		3,6		1		7	22	15	17	23	16	7	2	20	Male	2	0
20	2	2	2	2	12	3	6		3,4		6		3,4		11	25	19	14	21	17	6	2	20	Male	1	0
21	2	2	2	2	11	2	3,5,6,7		1,4		3,5,6,7		1,4		18	15	22	10	21	27	6	1	19	Male	1	0
22	1	2	2	2	14	6			1,2				1,2		18	28	15	6	25	40	4	2	20	Male	2	0
23	1	1	2	1	16	6			2						14	25	18	24	26	21	7	3	21	Female	2	0
24	1	2	2	2	12	5	5,6,8		5		5,6,8		5,6		19	21	18	29	27	19	8	2	30	Female	1	0
25	2	2	2	3	12	6									9	24	19	21	20	27	8	2	19	Female	2	0
26	2	2	2	1	14	7			1				1		18	25	21	6	19	20	9	1	21	Male	1	0
27	2	2	2	1	12	4	4		1		4		1		28	15	9	20	22	41	6	1	18	Male	2	0
28	2	2	2	3	11	4	1,2,4,5,6,7,8		1,2,5		1,2,4,5,6,7,8		1,5		16	24	17	23	22	24	8	2	21	Male	1	0
29	2	2	2	3	10	3	2,3,4,5,6,7,8		3,4,5,6		2,3,4,5,6,7,8		3,4,5,6		28	13	27	21	28	23	7	3	21	Female	2	0
30	2	2	2	1	13	6	9		6		8,9		6,7	Spreading covid	20	17	16	20	20	26	8	2	22	Male	1	0
31	2	2	2	1	14	7			1,2				1,2		23	24	21	14	22	35	4	1	28	Male	1	0
32	2	2	2	1	15	7	6		1		10		1		23	18	26	19	29	30	5	2	25	Male	2	0
33	1	2	2	5	17	6	2		1,2		2		1,2		18	20	17	16	28	32	6	2	24	Male	2	0
34	2	2	2	1	17	7									29	15	23	6	25	43	8	2	20	Male	1	0
35	2	2	2	5	11	6			1,5		7		1,5,6		13	15	10	29	25	32	8	1	19	Male	1	0
36	2	2	2	5	6	1	1,2,3,4,5,6,7,8		6		1,2,3,4,5,6,7,8		6		18	24	17	18	30	44	3	1	21	Female	2	0
37	2	2	2	1	10	3	2,9				2,3,9				16	26	22	15	25	29	4	3	22	Male	1	0
38	1	2	2	1	15	6	9								25	17	22	11	23	36	6	3	18	Female	1	0
39	2	2	2	3	15	4									22	24	23	20	20	23	6	1	21	Female	2	0
40	2	2	2	2	15	4	10	I've backed out of studies because they don't fit into my schedule. I have commitments to keep! Also transportation can be an issue.	1,2				1,2		14	23	12	25	17	23	7	3	26	Male	2	0
41	1	2	1	1	16	7			5				1		15	26	17	22	19	13	6	1	20	Male	1	0
42	1	2	2	2	13	5	4,6		1		4,6		1		11	16	16	23	18	21	7	1	43	Male	2	0
43	2	2	2	3	13	4	4,9,10		5		7,9		4,5		18	18	17	18	21	27	6	1	26	Male	1	0
44	2	2	2	3	11	5	3		4		3,5,6		3,5		21	21	17	16	21	26	7	1	21	Male	1	0
45	1	2	2	1	9	2	3,5,6,7,8				3,5,6,7,8		5,6		23	24	15	14	19	33	4	1	22	Male	1	0
46	2	2	2	3	12	4	4,5,6		4,5		4,5,6		4,5,6		17	14	16	6	19	18	5	1	23	Male	2	0
47	2	2	2	4	10	3	4,5		5		4,5		1,3		30	21	24	24	29	41	3	1	23	Female	2	0
48	2	2	2	2	15	6			1,2		9		1		7	13	13	28	18	28	8	2	20	Female	2	0
49	1	2	2	1	14	5	3,5,6,8		2,3		3,5,6,7,8,10		3,7	COVID safety concerns	16	26	17	20	28	12	6	2	31	Female	1	0
50	2	2	2	3	13	6	2,8		1,2		2		1,2		14	28	19	22	27	22	5	1	24	Female	2	0
51	1	2	2	3	11	4									22	25	22	9	19	16	9	2	49	Female	1	0
52	1	2	2	2	14	5	2,4,5,6,7,8		3,5,6		2,3,4,5,6,7,8		1,2,3,5,6		28	24	25	20	24	36	3	2	22	Female	1	0
53	1	2	2	1	17	7							1		27	13	23	18	17	20	3	1	23	Female	1	0
54	1	2	1	2	13	6	6,7		1,2,3		7,8		1,3,6		17	16	23	11	21	22	7	1	21	Female	2	0
55	1	2	2	3	15	7			1,2		10		7	Virus exposure	20	28	18	14	24	25	4	1	28	Male	2	0
56	1	2	2	2	13	6	2,5		2,3		2,5		1,7	Government restrictions	24	26	19	17	24	29	7	2	21	Female	1	0
57	1	2	2	5	9	3	2,3,5,6,7,8		3,4,5,7	Fear	2,4,5,6,7,8		5,6		19	24	24	21	28	17	10	3	23	Female	1	0
58	2	2	2	3	6	3	1,2,4,5,6,7,8		1,3,5		1,2,4,5,6,7,8		1,2,3,5		10	16	14	26	17	24	8	2	31	Non-binary	2	0
59	2	2	2	2	14	5	2,3		6		2,3		6		18	27	30	18	21	13	6	3	23	Female	2	0
60	2	2	2	1	12	3	1,6		1,2		1,6		1,2		18	23	12	20	28	30	7	1	22	Male	2	0
61	1	1	1	1	15	3	6		2		1,6		1,2		22	26	17	20	28	28	5	1	29	Female	2	0
62	1	2	2	2	10	3	2,3		1,2,4		2,3		1,2,4		8	14	22	29	12	11	9	2	27	Female	2	0
63	1	2	1	2	13	6	4		1,2,3,5		1,7,10		1,2,3,5		19	20	21	25	24	26	5	3	23	Female	1	0
64	2	2	2	2	8	2	6,8		5,6		5,6,7,8		1,3,5,6		20	22	11	27	21	20	8	3	26	Female	2	0
65	2	2	2	2	14	5	3,4,5,6,7		1,2		3,4,5,6,7		1,5,6		15	24	24	25	25	16	4	3	30	Female	1	0
66	2	2	1	4	10	5	2,3,4,7,8		3,5,6		1,4,7,8		3,5,6		20	22	16	17	20	33	7	1	25	Female	1	0
67	2	1	2	2	13	1	5,6,7,8		1,2,6		5,6,7,8		1,2,6		18	15	16	20	17	25	4	2	19	Male	2	0
68	1	2	1	1	15	6			1,2,3,4,5		1,7		1,2,3,4,7	Just general COVID concerns... Anything at all related to it applies.	24	20	21	12	22	28	4	2	25	Male	1	0
69	2	2	2	3	9	6	2,5,6,7,8		6		2,7,8				20	26	16	9	26	25	9	3	75	Female	2	1
70	2	2	2	3	13	6			1,2				1		9	23	17	13	21	17	5	2	71	Female	1	1
71	2	2	2	2	10	2					3,4,5,6		5,6		24	27	28	11	23	18	6	3	72	Female	2	1
72	2	2	2	2	14	5			1				1		16	25	24	13	24	21	6	2	68	Female	2	1
73	2	2	2	2	14	4	2,5,6,7,8				2,5,6,8				26	22	17	20	17	24	5	2	72	Male	2	1
74	2	2	2	1	15	6			2						20	16	26	14	29	23	5	2	79	Male	1	1
75	2	2	2	3	11	5	5		2		10		1		24	24	19	14	26	20	4	2	68	Female	1	1
76	2	2	2	3	17	6	8		1,5		6,8		1,5		18	23	15	24	11	24	5	3	77	Female	1	1
77	1	2	1	2	13	7			1,2				1,2		30	23	24	6	29	32	4	2	86	Male	2	1
78	2	2	2	3	14	6			1				1		17	25	27	13	13	23	5	2	73	Female	2	1
79	2	2	2	3	13	5	5								19	24	26	14	27	18	4	2	71	Female	2	1
80	2	2	2	1	14	7									16	25	27	16	17	12	5	2	74	Female	1	1
81	2	2	2	3	14	6							1		25	23	29	8	22	19	4	2	68	Female	1	1
82	1	1	2	2	18	4	10	I found it boring and didn’t like glue in my hair	2				2		16	29	29	12	19	32	6	2	66	Female	1	1
83	1	2	2	2	12	6									22	22	21	20	25	17	5	2	80	Male	2	1
84	2	2	2	1	12	1	2		1,3		2		1		21	20	25	16	24	31	8	2	83	Female	1	1
85	2	2	2	3	12	5					6,7,8		5,6		19	20	19	16	20	26	5	2	80	Male	1	1
86	1	2	2	2	17	6									22	27	23	10	26	19	5	2	70	Female	1	1
87	1	2	2	1	15	7	6				6				18	28	19	10	24	29	6	2	65	Female	2	1
88	2	2	2	1	18	7									24	27	25	24	30	31	6	3	72	Male	2	1
89	2	2	2	2	12	3	1,2,5,6,7,8		1,2		1,2,5,6,7,8		1,2		22	27	27	16	19	24	4	2	76	Female	2	1
90	2	2	2	2	13	5									25	22	24	16	24	25	6	2	71	Male	1	1
91	2	2	2	2	12	2	2,3,5,6				2,3,5,6				16	26	26	19	18	17	5	2	69	Female	2	1
92	2	2	2	3	14	4	3,5,6,8		1,3		2,3,5,6,8		1,3		19	30	29	12	25	14	6	2	78	Female	2	1
93	2	2	2	3	11	5	5,6		7	I would want to know more about it	5,6		7	I would want to have more knowledge it.	18	29	25	13	21	24	4	2	64	Female	1	1
94	2	2	2	5	14	6	8				6				22	21	27	12	25	27	9	2	67	Female	2	1
95	2	2	2	1	13	5									22	26	28	13	25	16	4	1	60	Female	1	1
96	2	2	2	1	13	6			2				2,6		30	22	23	6	27	37	4	1	66	Male	2	1
97	2	2	2	2	14	7									24	18	23	8	21	24	7	2	71	Female	2	1
98	2	2	2	1	14	7	9				9				22	24	27	6	26	17	6	2	77	Male	1	1
99	2	2	2	2	10	2	2,3,6,8		5,6		2,3,6,8		5,6		17	19	25	25	22	22	8	2	74	Male	1	1
100	2	2	2	2	14	7									19	22	21	10	26	25	6	2	69	Male	1	1
101	1	2	2	3	13	6	4,5,6,8		1,3		4,5,6,8		1,3,6		19	24	24	19	22	16	5	2	83	Female	2	1
102	2	2	2	3	11	6	3,5,8		7		3,5,8				27	30	25	9	19	15	6	1	87	Female	2	1
103	2	2	2	3	11	5	2		3		2,5		3		12	16	21	21	16	23	7	2	77	Female	2	1
104	2	2	2	2	13	6	5,6				5,10				25	29	28	7	28	25	6	2	72	Female	1	1
105	2	2	2	3	12	6									22	18	14	20	22	20	4	2	77	Male	2	1
106	2	2	2	3	13	7			7	Lack of awareness of the fragility of mental health					22	25	13	16	25	35	7	2	68	Female	2	1
107	2	2	2	2	11	6	8				8				22	22	20	11	24	17	5	3	89	Female	1	1
108	2	2	2	3	11	5			1				1		17	22	28	21	20	16	10	2	79	Female	2	1
109	2	2	2	2	14	5	4,5,6,8				4,5,6,8		1		19	23	22	15	20	23	5	1	61	Male	2	1
110	1	1	2	2	16	7							7	I'm trying to stay at home away from other people.	20	22	26	10	27	27	5	2	80	Male	1	1
111	2	2	2	2	17	7									22	23	21	17	20	28	6	2	67	Male	1	1
112	2	2	1	4	9	3	2,3,5,6,7,8		1,6		2,3,6,7,8		1,6		19	17	16	16	24	17	5	2	78	Female	1	1
113	2	2	2	2	12	6	5,6		1,6		5,6		1,6		22	19	17	16	19	30	9	2	74	Male	2	1
114	1	2	2	2	16	6	6,7		1,2		8,10		1		21	25	19	17	25	32	4	2	73	Female	2	1
115	2	2	2	3	12	5	2,3,6,8				2,3,6,8				11	26	24	27	22	13	6	3	68	Female	2	1
116	2	1	2	3	18	7									22	24	18	14	17	24	7	2	77	Female	1	1
117	2	2	2	4	15	7			2						16	22	27	17	19	15	5	2	66	Female	2	1
118	2	2	2	2	6	1	1,2,3,4,5,6,7,8		5,6		1,2,3,4,5,6,7,8		5,6,7	Having to mix with people outside my bubble, attending an unknown venue, I am not shopping or mixing outside my bubble	26	27	21	11	25	21	8	3	69	Female	1	1
119	2	2	2	4	11	1	2,4				2,4				20	30	27	12	14	16	6	2	78	Female	2	1
120	2	2	2	2	16	6							1,6		15	24	21	22	19	18	5	2	67	Female	1	1
121	2	2	2	3	12	4	5,8				5,8				24	27	20	14	24	27	4	2	73	Female	1	1
122	2	2	2	1	15	7									19	28	21	20	27	19	8	2	83	Female	1	1
123	2	2	2	3	10	2	3,6,8				3,6,8				23	26	26	14	27	18	5	3	67	Male	2	1
124	2	2	2	3	8	3	2,3,6,7		7	Not sure what it’s effects might be	2,3,6		7	Not sure what it’s effects might be	23	23	24	13	21	18	5	2	65	Female	1	1
125	2	2	2	5	16	7	9		6		9		6		19	30	20	7	28	25	11	3	65	Female	2	1
126	2	2	2	3	16	7									22	30	29	14	29	23	3	1	70	Female	2	1
127	2	2	2	2	12	5					9		6		17	20	20	22	22	24	9	2	66	Female	2	1
128	2	2	2	3	12	6	4,6								15	30	22	15	25	21	5	2	75	Female	1	1
129	1	2	2	3	13	4	4,5,6,7,8,9		3,5,6		4,5,6,7,8,9		3,5,6		18	21	27	28	21	15	11	2	71	Male	2	1
130	2	2	2	2	14	6							1		15	22	22	14	11	14	7	1	73	Female	1	1
131	2	2	2	2	11	4	9				9		4		17	23	22	11	24	21	5	2	86	Male	2	1
132	2	2	2	3	11	4	3,4,7,10	Memories of an aunt who had electrical treatment for depression many years ago	7	Partly my age - I am 78 years old	4,7				25	24	22	23	28	22	4	2	78	Female	1	1
133	1	2	2	2	13	6									22	20	20	15	25	15	8	2	75	Male	1	1
134	2	2	2	3	12	6									18	28	27	27	17	25	7	2	69	Female	2	1
135	1	2	2	5	14	5	4,5,6,9		6		7,9		7	Covid compliant environment is very important	13	25	23	17	27	23	9	2	65	Female	1	1
136	2	2	2	1	12	6							2		20	25	18	17	24	26	5	3	70	Male	1	1
137	2	2	2	3	12	3	3,9		6		2,9		6		19	30	30	9	20	21	6	3	86	Female	2	1
138	2	2	2	3	11	2	4,5								25	26	28	17	20	27	4	2	68	Female	2	1
139	2	2	2	2	11	4	9		1,6		9		1,6		17	26	23	14	25	11	11	2	79	Female	1	1
140	2	2	2	3	15	7									14	30	22	13	29	13	7	2	75	Male	2	1
141	2	2	2	4	15	6									24	29	30	13	20	30	4	2	61	Female	1	1
142	2	2	2	3	13	6			2				1		21	24	19	27	19	27	7	2	67	Female	1	1
143	2	2	2	3	13	4	5,6						5		20	30	23	6	17	15	5	1	68	Female	2	1
144	2	2	2	4	9	6	7				6,8		7	ANY SIDE EFFECTS	16	19	19	23	15	23	7	2	72	Female	2	1
145	1	2	2	3	18	7									13	27	23	11	29	33	6	1	72	Male	1	1
146	2	2	2	3	12	6									24	29	21	14	25	26	4	2	72	Female	2	1
147	2	2	2	2	14	6	2,6,7				1,2,6,8		1,3		17	25	23	12	25	26	7	2	73	Male	1	1
148	2	2	2	2	11	6	3,5		1		3,5		1		19	23	24	12	26	13	8	2	80	Male	1	1
149	2	2	2	2	14	7							1		14	21	16	6	26	27	5	3	62	Male	1	1
150	2	2	2	4	11	2	2,3,6		7	Concerns about long-term impact on the brain	2,3,6,8		7	As before. Not related to Covid.	20	20	22	14	21	23	4	1	70	Female	2	1
151	1	2	2	3	13	5	6				10		1,6		22	18	18	15	22	23	6	2	72	Female	2	1
152	2	2	2	3	8	1	3,5,6,8		7	I find the concept of actively stimulating my brain to be really unnerving	3,5,6,8		7	I find the concept of native stimulation of my brain quite scary	23	24	30	15	26	22	7	2	76	Male	1	1
153	2	2	2	2	12	4	4,5,6,8				4,5,6				18	30	30	15	19	13	6	2	60	Female	2	1
154	2	2	2	2	12	5	4,5				4,5				22	26	22	12	28	24	5	1	76	Female	1	1
155	2	2	2	2	16	7			3				3		22	21	22	15	23	17	7	3	71	Male	2	1
156	1	2	1	3	13	6	5,10	Mental image of electrode treatment meted out to mental health patients - close relative as well as "One flew over the cuckoo's nest".not only from "One flew	1,7	Mobility issues; can't do stairs; plus vertigo - experienced during lectures/events at NTU.	10		1,7	As before,mobility issues, vertigo and particular challenges of NTU building I am familiar with.	21	23	21	10	30	18	6	2	79	Female	1	1
157	2	2	2	3	18	7							1		23	25	22	18	20	24	5	1	75	Female	1	1
158	2	2	2	3	17	7							1		27	28	15	8	29	32	6	3	75	Female	2	1
159	1	2	2	2	11	1	1,3,6		6		1,3,6		6		19	30	26	19	24	24	7	2	78	Female	2	1
160	2	2	2	3	12	6									17	24	23	10	23	30	4	2	67	Female	1	1
161	2	2	2	3	11	2	2,6,8		1		6		1		20	28	27	11	23	21	4	3	78	Female	1	1
162	1	2	2	3	9	1	3,5,6				3,5,6				22	23	26	19	26	27	7	3	76	Female	2	1
163	2	2	2	3	16	6	3,5				3,5				14	19	20	20	22	27	6	2	70	Male	1	1
164	2	2	2	2	13	2	5		1		3		1		16	22	26	6	18	13	6	2	83	Female	2	1
165	2	2	2	3	13	6	2,5,6,7,8				2,5,6,7,8				24	29	27	10	28	24	5	2	70	Female	2	1
166	2	2	2	3	15	6			3						22	15	24	10	26	31	4	1	74	Female	1	1
167	2	2	2	3	13	7	1,2,3,4,5,6				1,2,3,4,5,6,7,8		1		17	16	18	20	18	22	4	2	75	Female	2	1
168	2	2	2	2	10	3	3,4,5,6		1,3		3,4,5,6		1,3		18	18	21	16	23	26	10	3	61	Male	1	1
169	2	2	2	2	15	7									18	25	26	15	16	24	4	2	66	Female	1	1
170	2	2	2	3	15	7									23	30	27	9	20	14	5	2	65	Male	2	1
171	2	2	2	3	16	7	5,6,8				5,6,8		1,7	not concerned about my health, but concern about getting Civid and spreading it to others.	16	21	23	14	24	17	5	2	69	Female	2	1
172	1	2	2	3	15	5									23	28	22	12	25	29	5	3	63	Female	1	1
173	2	2	2	1	13	7			1				1		26	26	25	7	29	15	8	2	77	Male	1	1
174	2	2	2	4	16	5			1				1,6		14	30	25	15	23	31	11	2	68	Female	2	1
175	2	2	2	3	13	7	4,5,6,8		6		4,5,6		6		21	21	24	16	20	32	6	2	85	Male	2	1
176	2	2	2	3	15	5			1				1		22	24	23	19	18	26	5	2	63	Female	1	1
177	2	2	2	3	12	5			2				1		27	24	26	16	20	20	4	2	67	Female	1	1
178	1	1	1	3	14	6					10		7	Not using public transport (park and ride) and not going into towns except to small towns to click and collect shopping	21	28	28	13	22	19	5	3	75	Female	2	1
179	2	2	2	3	12	2	3,4,6,7,8		1,2		3,6,7,8		1,2		16	22	19	18	20	22	7	1	68	Female	2	1
180	1	1	1	2	18	1									22	21	29	10	23	29	4	2	64	Male	1	1
181	2	2	2	2	12	3	2,6,7,8,10		7	I do not know enough about this procedure	10		7	I do not understand enough about TMS0	15	18	22	16	26	26	6	2	45	Female	2	0
182	2	2	2	1	17	7									21	28	24	10	25	24	5	3	68	Male	2	1
183	2	2	2	3	12	6							1		26	30	25	13	30	18	4	2	67	Female	1	1
184	1	2	2	3	10	3	2,3,6,8		2,3		2,3,6,8		2,3		24	27	25	14	18	18	7	3	71	Female	2	1
185	2	2	2	3	12	6					7,8		1,5,6		14	26	23	20	20	21	5	2	62	Female	1	1
186	2	2	2	2	18	7	7								24	21	27	15	25	22	5	2	78	Female	1	1
187	1	1	2	2	14	1									25	29	28	8	19	25	4	3	78	Female	2	1
188	2	2	2	2	12	6	2,3,5				2,3,5		7	Social distancing / self isolation	29	23	28	14	18	30	4	3	73	Female	1	1
189	2	2	2	3	14	7									14	24	20	8	23	29	11	2	72	Female	2	1
190	2	2	2	3	11	3	6,7,8				6,7,8				28	25	19	22	28	14	5	2	72	Female	2	1
191	2	2	2	3	12	5	5,9				5,9				24	22	25	9	24	23	5	2	67	Female	1	1
192	2	2	2	2	13	7					5		7	I do not have any reservations about participating in this study	22	16	24	16	15	29	6	1	77	Male	2	1
193	2	2	2	3	13	6	5,7		2		5		1,2		18	11	30	6	20	16	6	2	75	Male	1	1
194	2	2	2	3	13	6	2,3,5,6,8		1		2,3,5,6,8		1,7	What measures are in place to protect me from the risk of Covid 19 infection? How close would I be to those conducting the experiment / in what environment etc.	18	20	24	22	25	22	9	2	63	Female	2	1
195	2	2	2	3	10	3	6		2		2,4,6,8		2		16	24	29	18	19	17	7	2	73	Female	1	1
196	1	2	1	2	15	6	5,6				5,6,7,8		1		25	25	23	19	20	24	6	2	76	Female	2	1
197	2	2	2	3	15	7									25	24	23	8	20	27	5	1	83	Male	1	1
198	1	2	2	3	18	6							1		14	21	19	11	22	18	6	2	30	Female	1	0
199	1	2	2	3	13	2	1,3,4,10		1,2		1,2,4,8		1,3		16	29	23	16	26	20	5	2	21	Female	2	0
200	2	2	2	3	12	3	2,3,6,7,8				2,5,6,8		5		16	18	28	21	25	27	7	1	22	Female	1	0
201	1	2	2	3	15	1			2,4				2,4		9	25	20	21	19	25	6	1	20	Male	1	0
202	2	2	2	2	9	3	4,5,6,7		1		2,4,5,6,7,8		1		21	24	24	12	16	18	4	2	73	Male	2	1
203	2	2	2	4	11	4	2,5,6				2,5,6		1		24	22	26	19	16	18	5	3	76	Male	1	1
204	2	2	2	2	14	7									16	25	25	11	22	28	4	2	77	Female	1	1
205	2	2	2	3	15	7									22	26	22	14	18	24	5	1	83	Male	1	1
206	2	2	2	3	13	2	2,5,6,8,9		1,2,5		2,5,6,9		1,2,5		10	28	19	24	11	13	6	3	81	Female	1	1
207	2	2	2	3	10	2	2,3,6,8		7	Lack of understanding	3,6,8		7		26	25	26	7	19	30	4	2	66	Female	1	1
208	2	2	2	3	15	6	6,9,10				10		1,7	Do not want to be near unknown people	20	27	16	15	20	22	5	2	74	Female	2	1
209	2	2	2	3	6	4	3,6,7,8,9		5,6		2,3,4,6,7,8,9		5,6		18	27	20	18	18	14	8	3	70	Female	2	1
